# Supplementary material for: Normal Skin Cells Increase Aggressiveness of Cutaneous Melanoma by Promoting Epithelial-to-Mesenchymal Transition via Nodal and Wnt Activity
Source: Int J Mol Sci. 2021 Oct 29;22(21):11719. doi: 10.3390/ijms222111719 (PMC8583838; doi:10.3390/ijms222111719)
Supplement: Supplementary file 1 [file ijms-22-11719-s001.zip]

Archive with 1 entries (1 files):
- ijms-1413614-supplementary.pdf
